# Supplementary material for: Efforts toward PET-Activatable Red-Shifted Silicon Rhodamines and Silicon Pyronine Dyes
Source: Pharmaceuticals (Basel). 2023 Mar 7;16(3):401. doi: 10.3390/ph16030401 (PMC10053042; doi:10.3390/ph16030401)
Supplement: Supplementary file 1 [file pharmaceuticals-16-00401-s001.zip]

Archive with 1 entries (1 files):
- pharmaceuticals-2180269-supplementary.pdf
